# Supplementary material for: Phylogenetic Groups, Virulence Factors, and Antimicrobial Susceptibility of Escherichia coli Associated with Urinary Tract Infections from a Metropolitan Area of Buenos Aires, Argentina
Source: Antibiotics (Basel). 2026 Mar 29;15(4):350. doi: 10.3390/antibiotics15040350 (PMC13113254; doi:10.3390/antibiotics15040350)
Supplement: Supplementary file 1 [file antibiotics-15-00350-s001.zip]

Archive with 1 entries (1 files):
- antibiotics-4204079-supplementary.pdf
